# Supplementary material for: Comprehensive comparative genomics reveals over 50 phyla of free-living and pathogenic bacteria are associated with diverse members of the amoebozoa
Source: Sci Rep. 2021 Apr 13;11:8043. doi: 10.1038/s41598-021-87192-0 (PMC8044228; doi:10.1038/s41598-021-87192-0)
Supplement: Supplementary file 4 — Supplementary Table 1. [file 41598_2021_87192_MOESM4_ESM.xlsx]

## Sheet: Sheet1
	Discosea																																					Evosea
Phylum	Luapeleamoeba arachisporum (Kraken)	Luapeleamoeba arachisporum (Centrifuge)	Cochliopodium marrii (Kraken)	Cochliopodium marrii (Centrifuge)	Cochliopodium minus (YT) (Kraken)	Cochliopodium minus (YT) (Centrifuge)	Stratorugosa tubuloviscum (Kraken)	Stratorugosa tubuloviscum (Centrifuge)	Parvamoeba rugata (Kraken)	Parvamoeba rugata (Centrifuge)	Parvamoeba monoura YT (Kraken)	Parvamoeba monoura YT (Centrifuge)	Endostelium zonatum (LINKS) (Kraken)	Endostelium zonatum (LINKS) (Centrifuge)	Endostelium zonatum (PRA-191) (YT) (Kraken)	Endostelium zonatum (PRA-191) (YT) (Centrifgue)	Pellita catalonica (Kang et al. 2017) (Kraken)	Pellita catalonica (Kang et al. 2017) (Centrifuge(	Pellita catalonica (Tekle lab) (Kraken)	Pellita catalonica (Tekle lab) (Centrifuge)	Gocevia fonbrunei (Kraken)	Gocevia fonbrunei (Cenrifuge)	Vexillifera minutissima (Kraken)	Vexillifera minutissima (Centrifuge)	Stenamoeba limacina (Kraken)	Stenamoeba limacina (Centrifuge)	Vermistella antarctica (YT) (Kraken)	Vermistella antarctica (YT) (Centrifuge)	Dermamoeba algensis (Kang et al. 2017) (Kraken)	Dermamoeba algensis (Kang et al. 2017) Centrifuge)	Dermamoeba algensis (Tekle lab) (Kraken)	Dermamoeba algensis (Tekle lab) (Centrifuge)	Mayorella cantabrigiensis (Kang et al. 2017) (Kraken)	Mayorella cantabrigiensis (Kang et al. 2017) (Centrifuge)	Mayorella cantabrigiensis (Tekle lab) (Kraken)	Mayorella cantabrigiensis (Tekle lab) (Centrifuge)	# of phyla in Discosea	Pelomyxa sp. (Kraken)	Pelomyxa sp. (Centrifuge)	Mastigamoeba abducta (Kraken)	Mastigamoeba abducta (Centrifuge)	Rhizomastix elongata (Kraken)	Rhizomastix elongata (Centrifuge)	Echinostelium bisporum (Kraken)	Echinostelium bisporum (Centrifuge)	Echinosteliopsis oligospora (Kraken)	Echinosteliopsis oligospora (Centrifuge)	Clastostelium recurvatum (Kraken)	Clastostelium recurvatum (Centrifuge)
Acetothermia	1	-	-	-	-	-	-	-	-	-	-	-	-	-	-	-	-	-	-	-	-	-	-	-	-	-	-	-	-	-	-	-	-	-	-	-	1	-	-	-	-	-	-	-	-	-	-	-	-
Acidobacteria	1	+	-	+	10	+	-	-	3	+	2	+	2	+	1	+	4	+	2	+	5	+	3	+	1	+	3	+	2	+	1	+	3	+	-	-	31	2	+	9	+	3	+	10	+	3	+	5	+
Actinobacteria	10	+	10	+	36	+	4	+	9	+	14	+	6	+	5	+	8	+	8	+	7	+	2	+	5	+	12	+	-	+	1	+	3	+	3	+	35	19	+	7	+	8	+	-	+	15	+	19	+
Aerophobetes	-	-	-	-	-	-	-	-	-	-	-	-	1	-	-	-	-	-	-	-	-	-	-	-	-	-	-	-	-	-	-	-	-	-	-	-	1	-	-	-	-	-	-	-	-	-	-	1	-
Aquificae	-	+	-	+	1	+	-	+	-	+	-	+	-	+	-	+	-	+	-	+	-	+	-	+	-	+	-	+	-	+	-	+	-	+	-	+	19	-	+	-	+	-	+	1	+	-	+	-	+
Armatimonadetes	2	-	-	-	1	+	-	-	-	-	-	+	1	-	-	-	-	-	-	-	1	+	-	-	-	-	-	+	-	-	-	-	-	-	-	-	8	-	-	1	+	-	-	-	-	-	-	1	+
Atribacteria	-	-	-	-	-	-	-	-	-	-	-	-	-	-	-	-	1	-	-	-	-	-	-	-	-	-	-	-	-	-	-	-	-	-	-	-	1	-	-	-	-	-	-	-	-	-	-	-	-
Bacteroidetes	131	+	16	+	65	+	38	+	43	+	24	+	15	+	24	+	31	+	54	+	27	+	10	+	15	+	31	+	12	+	8	+	13	+	5	+	36	38	+	57	+	28	+	14	+	25	+	42	+
BHI80-139	-	-	-	-	1	-	-	-	-	-	-	-	-	-	-	-	-	-	-	-	-	-	-	-	-	-	-	-	-	-	-	-	-	-	-	-	1	-	-	-	-	-	-	-	-	-	-	-	-
BRC1	-	-	-	-	1	-	-	-	-	-	-	-	-	-	1	-	-	-	-	-	-	-	-	-	-	-	2	-	-	-	-	-	-	-	-	-	3	-	-	-	-	-	-	-	-	-	-	-	-
Caldiserica	-	-	-	-	-	-	-	-	-	-	-	-	-	-	-	-	1	-	-	-	-	-	1	-	-	-	-	-	-	+	-	+	-	+	-	+	6	-	-	-	-	1	-	-	-	-	-	-	-
Calditrichaeota	-	-	1	-	2	-	-	-	-	-	6	-	-	-	-	-	-	-	-	-	-	-	-	-	-	-	-	-	-	-	-	-	-	-	1	-	4	-	-	-	-	-	-	-	-	-	-	2	-
Chlamydiae	-	+	-	+	1	+	-	+	-	+	-	+	-	+	-	+	-	+	-	+	-	+	1	+	2	+	-	+	-	+	-	+	-	+	-	+	21	-	+	-	+	-	+	-	+	-	+	1	+
Chlorobi	-	+	-	-	-	+	-	+	-	+	-	+	-	+	-	+	-	+	-	+	-	+	-	+	-	+	-	+	-	+	-	+	-	+	-	-	16	-	+	-	+	-	+	-	+	-	+	-	+
Chloroflexi	1	+	1	+	10	+	4	+	3	+	-	+	2	-	2	+	3	+	7	+	1	+	1	+	1	-	11	+	3	+	-	+	1	+	1	+	32	2	+	5	+	3	+	3	+	2	+	9	+
Chrysiogenetes	-	-	-	-	-	+	-	-	-	-	-	+	-	-	-	-	-	+	-	+	-	-	-	+	-	+	-	+	-	-	-	-	-	+	-	-	8	-	-	-	+	-	-	-	-	-	+	-	+
Cloacimonetes	-	-	-	+	-	-	-	-	2	-	-	-	-	-	-	+	-	-	-	+	-	+	-	-	-	-	-	-	-	+	-	+	-	+	-	+	9	-	-	-	+	-	+	-	+	-	-	-	-
Coprothermobacterota	-	+	-	-	-	-	-	-	-	-	-	-	-	-	-	+	-	-	-	-	-	-	-	-	-	+	-	+	-	-	-	-	-	-	-	-	4	-	-	-	+	-	-	-	-	-	-	-	+
Cyanobacteria	16	+	4	+	17	+	8	+	3	+	-	+	3	+	3	+	3	+	4	+	5	+	-	+	2	+	10	+	2	+	2	+	7	+	7	+	34	13	+	4	+	9	+	2	+	16	+	23	+
Dadabacteria	-	-	-	-	-	-	-	-	-	-	-	-	-	-	-	-	-	-	-	-	-	-	-	-	-	-	2	-	-	-	-	-	-	-	-	-	1	-	-	-	-	-	-	-	-	-	-	1	-
Deferribacteres	-	+	-	+	-	+	-	+	-	+	-	-	-	+	-	+	-	+	-	+	-	+	-	-	-	-	-	+	-	+	-	-	-	+	-	+	14	-	+	-	+	-	+	-	+	-	+	-	+
Deinococcus-Thermus	-	+	-	+	1	+	-	+	-	+	-	+	-	+	-	+	-	+	-	+	1	+	-	+	-	+	-	+	-	+	-	+	-	+	-	+	20	7	+	-	+	-	+	-	+	-	+	-	+
Dependentiae	-	-	-	+	4	+	-	+	-	-	-	-	1	-	-	+	-	-	-	-	-	+	-	-	-	-	-	-	-	-	1	-	-	+	-	-	9	1	-	3	-	-	-	-	-	-	-	-	-
Dictyoglomi	-	-	-	-	-	+	-	+	-	+	-	-	-	+	-	+	-	+	-	+	-	+	-	-	-	-	-	-	-	-	-	-	-	+	-	+	10	-	+	-	-	-	+	-	+	-	+	-	-
Elusimicrobia	3	+	2	-	13	+	6	+	11	+	-	-	2	-	12	-	3	+	13	+	3	+	1	+	-	+	4	+	9	+	2	+	10	+	1	-	29	24	-	24	+	5	-	1	+	6	-	16	-
Entotheonellaeota	-	-	-	-	-	-	-	-	-	-	-	-	-	-	-	-	-	-	1	-	-	-	-	-	-	-	-	-	-	-	-	-	-	-	-	-	1	-	-	2	-	-	-	-	-	-	-	-	-
Epsilonbacteraeota	2	-	-	-	3	-	1	-	-	-	-	-	-	-	-	-	1	-	1	-	-	-	2	-	6	-	-	-	3	-	3	-	2	-	5	-	11	-	-	4	-	9	-	1	-	1	-	1	-
FBP	-	-	-	-	-	-	1	-	-	-	-	-	-	-	-	-	1	-	-	-	-	-	-	-	-	-	1	-	-	-	-	-	-	-	-	-	3	-	-	-	-	-	-	-	-	-	-	-	-
FCPU426	-	-	-	-	-	-	-	-	1	-	-	-	-	-	-	-	-	-	-	-	-	-	-	-	-	-	-	-	-	-	-	-	-	-	-	-	1	-	-	-	-	-	-	-	-	-	-	-	-
Fibrobacteres	1	+	-	-	1	+	-	+	-	-	-	-	-	-	-	-	-	+	1	+	1	-	-	+	-	-	-	+	-	-	-	-	1	-	-	-	12	-	-	-	+	-	+	-	-	-	-	-	-
Firmicutes	53	+	15	+	102	+	26	+	23	+	47	+	13	+	25	+	25	+	43	+	29	+	16	+	10	+	49	+	11	+	14	+	15	+	16	+	36	65	+	44	+	31	+	19	+	27	+	85	+
Fusobacteria	-	+	-	+	-	+	-	+	1	+	-	+	-	+	-	+	-	+	-	+	-	+	-	+	-	+	1	+	-	+	-	+	-	+	1	+	21	1	+	1	+	-	+	-	+	-	+	-	+
Gemmatimonadetes	3	-	-	-	1	+	1	-	-	+	-	+	2	-	-	-	-	+	3	+	1	+	-	+	-	-	1	+	-	-	-	-	-	-	-	+	16	-	+	-	+	2	+	-	-	-	-	1	+
Halanaerobiaeota	-	-	-	-	1	-	-	-	-	-	-	-	-	-	-	-	-	-	-	-	-	-	-	-	-	-	-	-	-	-	-	-	-	-	-	-	1	-	-	-	-	-	-	-	-	-	-	-	-
Hydrogenedentes	-	-	-	-	1	-	-	-	-	-	-	-	-	-	-	-	-	-	-	-	-	-	-	-	-	-	-	-	-	-	-	-	-	-	-	-	1	-	-	-	-	-	-	-	-	-	-	2	-
Ignavibacteriae	-	+	-	+	-	+	-	+	-	-	-	-	-	-	-	+	-	+	-	+	-	+	-	-	-	+	-	+	-	+	-	-	-	-	-	+	12	-	-	-	+	-	+	-	+	-	+	-	-
Kiritimatiellaeota	-	-	-	-	1	-	1	-	-	-	4	-	-	-	-	-	1	-	1	-	-	-	-	-	-	-	11	-	2	-	-	-	-	-	-	-	7	-	-	-	-	-	-	-	-	-	-	-	-
Latescibacteria	1	-	-	-	-	-	-	-	-	-	-	-	-	-	-	-	1	-	1	-	1	-	-	-	-	-	-	-	-	-	-	-	-	-	-	-	4	-	-	1	-	-	-	1	-	-	-	-	-
LCP-89	-	-	-	-	1	-	-	-	-	-	-	-	-	-	-	-	-	-	-	-	-	-	-	-	-	-	-	-	-	-	-	-	-	-	-	-	1	-	-	-	-	-	-	-	-	-	-	-	-
Lentisphaerae	-	-	-	-	-	-	-	-	-	-	-	-	-	-	-	-	1	-	1	-	-	-	-	-	-	-	-	-	-	-	-	-	-	-	-	-	2	1	-	3	-	-	-	-	-	-	-	1	-
Margulisbacteria	-	-	-	-	-	-	-	-	1	-	-	-	-	-	-	-	-	-	-	-	-	-	-	-	-	-	-	-	-	-	-	-	-	-	-	-	1	-	-	-	-	-	-	-	-	-	-	1	-
Marinimicrobia (SAR406 clade)	-	-	-	-	2	-	-	-	1	-	-	-	-	-	-	-	-	-	-	-	-	-	-	-	-	-	-	-	-	-	-	-	-	-	-	-	2	-	-	1	-	-	-	-	-	-	-	1	-
MAT-CR-M4-B07	-	-	-	-	-	-	-	-	-	-	-	-	-	-	-	-	-	-	-	-	-	-	-	-	-	-	-	-	-	-	-	-	-	-	-	-	0	-	-	-	-	-	-	-	-	-	-	-	-
Modulibacteria	-	-	-	-	-	-	-	-	-	-	-	-	-	-	-	-	-	-	-	-	-	-	-	-	-	-	-	-	-	-	-	-	-	-	-	-	0	-	-	-	-	-	-	-	-	-	-	-	-
Nitrospinae	1	-	-	-	1	-	-	-	-	-	-	-	-	-	-	-	-	-	-	-	-	-	-	-	-	-	-	-	-	-	-	-	-	-	-	-	2	-	-	-	-	-	-	-	-	-	-	-	-
Nitrospirae	-	+	-	-	3	+	-	+	-	+	-	+	-	+	-	+	-	+	-	+	-	+	-	+	-	-	-	+	-	+	-	+	-	+	1	+	18	-	+	-	+	-	+	-	-	1	+	-	+
Omnitrophicaeota	1	-	-	-	1	-	-	-	1	-	-	-	-	-	-	-	-	-	-	-	2	-	-	-	-	-	-	-	-	-	-	-	-	-	-	-	4	-	-	-	-	-	-	-	-	1	-	-	-
Patescibacteria	1	-	-	-	7	-	3	-	3	-	4	-	1	-	2	-	3	-	8	-	-	-	3	-	-	-	1	-	2	-	1	-	2	-	1	-	15	1	-	3	-	4	-	-	-	4	-	4	-
PAUC34f	1	-	-	-	1	-	-	-	-	-	-	-	-	-	-	-	-	-	1	-	1	-	-	-	1	-	-	-	-	-	-	-	-	-	-	-	5	-	-	-	-	-	-	-	-	-	-	-	-
Planctomycetes	1	+	4	-	16	+	2	+	7	+	3	+	1	+	1	+	7	+	5	+	3	+	2	+	3	+	9	+	2	+	2	+	1	+	1	+	35	21	+	9	+	5	+	2	+	-	+	13	+
Proteobacteria	78	+	36	+	167	+	83	+	170	+	36	+	577	+	66	+	74	+	103	+	66	+	33	+	1447	+	77	+	251	+	18	+	129	+	25	+	36	1720	+	1378	+	1033	+	73	+	359	+	419	+
Rokubacteria	-	-	-	-	-	-	-	-	1	-	9	-	-	-	1	-	-	-	-	-	-	-	-	-	-	-	3	-	-	-	1	-	-	-	-	-	5	-	-	-	-	-	-	-	-	-	-	-	-
Schekmanbacteria	-	-	-	-	-	-	-	-	-	-	-	-	-	-	-	-	-	-	-	-	-	-	-	-	-	-	-	-	-	-	-	-	-	-	-	-	0	-	-	-	-	-	-	-	-	-	-	-	-
Spirochaetes	1	+	2	+	5	+	-	+	5	+	-	+	3	+	1	+	2	+	2	+	-	+	1	+	-	+	6	+	-	+	-	+	-	+	-	+	28	1	+	3	+	1	+	-	+	-	+	-	+
Synergistetes	-	+	1	-	-	+	-	-	-	-	-	+	-	-	-	-	-	+	-	-	-	-	-	+	-	-	-	-	-	+	-	+	-	+	-	-	9	-	+	-	+	-	-	-	-	-	+	-	+
TA06	-	-	-	-	1	-	-	-	-	-	-	-	-	-	-	-	-	-	-	-	-	-	-	-	-	-	-	-	-	-	-	-	-	-	-	-	1	-	-	-	-	-	-	-	-	-	-	-	-
Tenericutes	3	+	4	+	7	+	5	+	-	+	2	-	2	+	1	+	1	+	3	+	4	+	1	+	1	+	2	+	3	+	3	+	1	+	-	+	33	13	+	8	+	1	+	3	+	2	+	6	+
Thermodesulfobacteria	-	+	-	+	-	+	-	+	-	-	-	-	-	+	-	-	-	+	-	+	-	+	-	-	-	+	-	-	-	+	-	+	-	-	-	-	11	-	-	-	+	-	-	-	+	-	+	-	+
Thermotogae	1	+	-	+	-	+	-	+	-	+	-	+	-	+	-	+	-	+	-	+	-	+	-	+	-	+	-	+	-	+	-	+	-	+	-	+	19	-	+	-	+	-	+	-	+	-	+	-	+
unclassified Terrabacteria group	-	-	-	-	-	-	-	-	-	-	-	-	-	-	-	-	-	-	-	-	-	-	-	-	-	-	-	+	-	-	-	-	-	+	-	-	2	-	-	-	-	-	-	-	-	-	-	-	+
Verrucomicrobia	1	+	14	-	11	+	1	+	5	+	-	+	1	+	1	+	4	+	8	+	3	+	1	+	-	+	5	+	-	+	-	+	1	+	1	+	31	2	+	6	+	1	+	-	+	13	+	3	+
WS1	-	-	-	-	1	-	-	-	-	-	-	-	-	-	-	-	-	-	-	-	-	-	-	-	-	-	-	-	-	-	-	-	-	-	-	-	1	-	-	-	-	-	-	-	-	-	-	1	-
WS2	-	-	-	-	-	-	-	-	-	-	-	-	-	-	-	-	-	-	-	-	-	-	-	-	-	-	-	-	-	-	-	-	-	-	-	-	0	-	-	-	-	-	-	1	-	-	-	-	-
Zixibacteria	-	-	-	-	-	-	1	-	-	-	-	-	-	-	-	-	-	-	-	-	-	-	-	-	-	-	-	-	-	-	-	-	-	-	-	-	1	-	-	-	-	-	-	-	-	-	-	1	-
Total # of phyla	23	25	13	19	35	29	16	24	19	22	11	21	17	20	15	24	20	27	21	27	18	27	15	23	12	21	20	27	12	25	13	23	14	27	14	22	60	17	22	21	29	16	24	13	23	14	24	25	26
Centrifuge analysis is represeted by + or -. Kraken 2 analysis is represnted by the number of sequence representing each genus.
[truncated: 31 more columns]
