# Supplementary material for: Comprehensive comparative genomics reveals over 50 phyla of free-living and pathogenic bacteria are associated with diverse members of the amoebozoa
Source: Sci Rep. 2021 Apr 13;11:8043. doi: 10.1038/s41598-021-87192-0 (PMC8044228; doi:10.1038/s41598-021-87192-0)
Supplement: Supplementary file 5 — Supplementary Table 2. [file 41598_2021_87192_MOESM5_ESM.xlsx]

## Sheet: Sheet1
	C. minus_YT14 (Kraken)	C. minus_YT14 (Centrifuge)	C. minus_YT16 (Kraken)	C. minus_YT16 (Centrifuge)	C. minus_YT18 (Kraken)	C. minus_YT18 (Centrifuge)	C. minus_YT20 (Kraken)	C. minus_YT20 (Centrifuge)	C. minus_YT27 (Kraken)	C. minus_YT27 (Centrifuge)	# phyla across all species	Total respresentation of genera in Kraken analysis
Acetothermia	1	-	1	-	-	-	-	-	-	-	2	2
Acidobacteria	3	+	3	+	2	+	-	-	2	-	7	10
Actinobacteria	17	+	7	+	3	+	1	+	8	+	10	36
Aerophobetes	-	-	-	-	-	-	-	-	-	-	0	0
Aquificae	-	+	-	+	-	+	-	+	-	+	5	0
Armatimonadetes	1	+	1	+	1	+	-	-	-	-	6	3
Atribacteria	-	-	-	-	-	-	-	-	-	-	0	0
Bacteroidetes	55	+	44	+	51	+	12	+	19	+	10	181
BHI80-139	-	-	-	-	-	-	-	-	-	-	0	0
BRC1	-	-	1	-	-	-	-	-	-	-	1	1
Caldiserica	-	+	-	-	-	-	-	+	-	-	2	0
Calditrichaeota	-	-	-	-	-	-	-	-	-	-	0	0
Chlamydiae	-	+	-	+	-	+	-	+	-	+	5	0
Chlorobi	-	+	-	+	-	+	-	-	-	+	4	0
Chloroflexi	7	+	5	+	2	+	1	+	1	+	10	16
Chrysiogenetes	-	+	-	-	-	-	-	-	-	-	1	0
Cloacimonetes	-	+	-	-	-	+	-	+	-	+	4	0
Coprothermobacterota	-	-	-	-	-	-	-	-	-	-	0	0
Cyanobacteria	16	+	10	+	3	+	3	+	1	+	10	33
Dadabacteria	-	-	-	-	-	-	-	-	-	-	0	0
Deferribacteres	-	+	-	+	-	+	-	+	-	+	5	0
Deinococcus-Thermus	-	+	-	+	-	+	-	+	-	+	5	0
Dependentiae	2	+	3	+	2	-	1	-	2	+	8	10
Dictyoglomi	-	+	-	+	-	-	-	+	-	+	4	0
Elusimicrobia	23	+	13	+	13	+	7	-	4	+	9	60
Entotheonellaeota	-	-	-	+	-	-	-	-	-	-	1	0
Epsilonbacteraeota	3	-	2	-	2	-	1	-	1	-	5	9
FBP	-	-	-	-	-	-	-	-	-	-	0	0
FCPU426	-	-	-	-	-	-	-	-	-	-	0	0
Fibrobacteres	1	-	1	+	-	-	-	-	-	-	3	2
Firmicutes	38	+	38	+	25	+	8	+	12	+	10	121
Fusobacteria	-	+	-	+	-	+	-	+	-	+	5	0
Gemmatimonadetes	1	+	1	+	-	+	-	-	-	-	5	2
Halanaerobiaeota	-	-	-	-	-	-	-	-	-	-	0	0
Hydrogenedentes	-	-	-	-	-	-	-	-	-	-	0	0
Ignavibacteriae	-	+	-	-	-	+	-	+	-	+	4	0
Kiritimatiellaeota	-	-	-	-	-	-	-	-	-	-	0	0
Latescibacteria	1	-	-	-	-	-	-	-	-	-	1	1
LCP-89	-	-	-	-	-	-	-	-	-	-	0	0
Lentisphaerae	-	-	-	-	-	-	-	-	-	-	0	0
Margulisbacteria	-	-	-	-	-	-	-	-	-	-	0	0
Marinimicrobia (SAR406 clade)	1	-	1	-	-	-	-	-	-	-	2	2
MAT-CR-M4-B07	-	-	-	-	-	-	-	-	-	-	0	0
Modulibacteria	-	-	-	-	-	-	-	-	-	-	0	0
Nitrospinae	-	-	-	-	-	-	-	-	-	-	0	0
Nitrospirae	1	+	-	+	1	+	1	+	-	+	8	3
Omnitrophicaeota	-	-	1	-	-	-	-	-	-	-	1	1
Patescibacteria	5	-	3	-	1	-	1	-	1	-	5	11
PAUC34f	-	-	-	-	-	-	-	-	-	-	0	0
Planctomycetes	8	+	4	+	2	+	1	-	-	-	7	15
Proteobacteria	152	+	190	+	152	+	23	+	17	+	10	534
Rokubacteria	-	-	-	-	-	-	-	-	-	-	0	0
Schekmanbacteria	-	-	-	-	-	-	-	-	-	-	0	0
Spirochaetes	-	+	-	+	-	+	-	+	-	+	5	0
Synergistetes	1	+	1	+	-	-	-	+	-	-	5	2
TA06	-	-	-	-	-	-	-	-	-	-	0	0
Tenericutes	5	+	5	+	4	+	2	+	-	+	9	16
Thermodesulfobacteria	-	-	-	+	-	+	-	+	-	+	4	0
Thermotogae	-	+	-	+	-	+	-	+	-	+	5	0
unclassified Terrabacteria group	-	-	-	-	-	-	-	-	-	-	0	0
Verrucomicrobia	7	+	3	+	19	+	4	+	6	+	10	39
WS1	-	-	-	-	-	-	-	-	-	-	0	0
WS2	-	-	-	-	-	-	-	-	-	-	0	0
Zixibacteria	-	-	-	-	-	-	-	-	-	-	0	0
Total # of phyla	22	29	22	28	16	25	14	22	12	23	39
Centrifuge analysis is represeted by + or -. Kraken 2 analysis is represnted by the number of sequence representing each genus.
