# Supplementary material for: Comprehensive comparative genomics reveals over 50 phyla of free-living and pathogenic bacteria are associated with diverse members of the amoebozoa
Source: Sci Rep. 2021 Apr 13;11:8043. doi: 10.1038/s41598-021-87192-0 (PMC8044228; doi:10.1038/s41598-021-87192-0)
Supplement: Supplementary file 6 — Supplementary Table 3. [file 41598_2021_87192_MOESM6_ESM.xlsx]

## Sheet: Sheet1
Phyla	C.minus-1 (Population DNA) (Kraken)	C.minus-1 (Population DNA) (Centrifuge)	C.minus-2 (Population DNA) (Kraken)	C.minus-2 (Population DNA) (Centrifuge)	C.minus (Single cell DNA) (Kraken)	C.minus (Single cell DNA) (Centrifuge)	Stratorugosa tubuloviscum (Single cell DNA) (Kraken)	Stratorugosa tubuloviscum (Single cell DNA) (Centrifuge)	Trichosphaerium (Single cell DNA) (Kraken)	Trichosphaerium (Single cell DNA) (Centrifuge)	A. proteus (Single cell DNA) (Kraken)	A. proteus (Single cell DNA) (Centrifuge)	# phyla across all species	Total respresentation of genera in Kraken analysis
Acetothermia	-	-	-	-	-	-	-	-	-	-	-	-	0	0
Acidobacteria	15	+	22	+	-	-	-	+	1	-	-	-	6	38
Actinobacteria	48	+	48	+	5	+	3	+	4	+	1	-	11	109
Aerophobetes	-	-	-	-	-	-	-	-	-	-	-	-	0	0
Aquificae	-	+	-	+	-	-	-	-	-	-	-	-	2	0
Armatimonadetes	4	-	3	+	-	-	-	-	-	-	-	-	3	7
Atribacteria	-	-	-	-	-	-	-	-	-	-	-	-	0	0
Bacteroidetes	293	+	226	+	6	+	4	+	13	+	1	+	12	543
BHI80-139	1	-	-	-	-	-	-	-	-	-	-	-	1	1
BRC1	4	-	1	-	-	-	-	-	-	-	-	-	2	5
Caldiserica	-	+	1	+	-	-	-	-	-	-	-	-	3	1
Calditrichaeota	-	-	-	-	-	-	-	-	1	-	-	-	1	1
Chlamydiae	-	+	-	+	-	+	-	-	-	+	-	-	4	0
Chlorobi	-	-	-	+	-	-	-	+	-	-	-	-	2	0
Chloroflexi	16	+	17	+	1	-	2	-	3	-	-	-	7	39
Chrysiogenetes	-	-	-	+	-	-	-	-	-	-	-	-	1	0
Cloacimonetes	-	-	-	+	-	-	-	-	-	-	-	-	1	0
Coprothermobacterota	-	-	-	+	-	-	-	-	-	-	-	-	1	0
Cyanobacteria	37	+	26	+	4	-	4	+	1	+	-	+	10	72
Dadabacteria	5	-	2	-	-	-	-	-	-	-	-	-	2	7
Deferribacteres	1	+	-	+	-	-	-	-	-	-	-	+	4	1
Deinococcus-Thermus	-	+	-	+	-	-	-	+	1	-	-	-	4	1
Dependentiae	8	-	6	+	1	-	-	-	-	-	-	-	4	15
Dictyoglomi	-	+	-	+	-	-	-	-	-	-	-	-	2	0
Elusimicrobia	-	+	1	+	-	-	-	-	-	-	-	-	3	1
Entotheonellaeota	2	-	2	-	-	-	-	-	-	-	-	-	2	4
Epsilonbacteraeota	7	-	3	-	-	-	1	-	-	-	1	-	4	12
FBP	-	-	-	-	-	-	-	-	-	-	-	-	0	0
FCPU426	-	-	-	-	-	-	-	-	-	-	-	-	0	0
Fibrobacteres	1	-	3	+	-	-	-	-	-	-	-	-	3	4
Firmicutes	95	+	158	+	7	+	5	+	18	+	1	+	12	284
Fusobacteria	-	+	1	+	-	-	-	-	-	+	-	+	5	1
Gemmatimonadetes	1	-	2	+	-	-	1	-	2	-	-	-	5	6
Halanaerobiaeota	-	-	1	-	-	-	-	-	-	-	-	-	1	1
Hydrogenedentes	-	-	-	-	-	-	-	-	1	-	-	-	1	1
Ignavibacteriae	-	-	-	+	-	-	-	-	-	-	-	-	1	0
Kiritimatiellaeota	4	-	3	-	-	-	-	-	-	-	-	-	2	7
Latescibacteria	-	-	-	-	-	-	-	-	1	-	-	-	1	1
LCP-89	-	-	-	-	-	-	-	-	-	-	-	-	0	0
Lentisphaerae	-	-	2	-	-	-	-	-	-	-	-	-	1	2
Margulisbacteria	-	-	1	-	-	-	-	-	-	-	-	-	1	1
Marinimicrobia (SAR406 clade)	-	-	5	-	-	-	-	-	-	-	-	-	1	5
MAT-CR-M4-B07	-	-	2	-	-	-	-	-	-	-	-	-	1	2
Modulibacteria	-	-	-	-	-	-	-	-	-	-	-	-	0	0
Nitrospinae	-	-	-	-	-	-	-	-	-	-	-	-	0	0
Nitrospirae	6	+	8	+	1	-	-	+	1	-	-	-	7	16
Omnitrophicaeota	1	-	2	-	-	-	-	-	-	-	-	-	2	3
Patescibacteria	41	-	290	-	2	-	2	-	3	-	-	-	5	338
PAUC34f	-	-	-	-	-	-	-	-	-	-	-	-	0	0
Planctomycetes	13	+	20	+	1	-	2	-	4	-	1	-	8	41
Proteobacteria	802	+	289	+	190	+	17	+	33	+	4	+	12	1335
Rokubacteria	-	-	-	-	-	-	-	-	-	-	-	-	0	0
Schekmanbacteria	-	-	-	-	-	-	-	-	-	-	-	-	0	0
Spirochaetes	2	+	3	+	-	-	1	+	1	+	-	-	8	7
Synergistetes	-	-	1	+	-	-	-	-	-	-	-	-	2	1
TA06	-	-	-	-	-	-	-	-	-	-	-	-	0	0
Tenericutes	3	+	11	+	-	-	-	-	4	+	-	+	7	18
Thermodesulfobacteria	-	-	-	+	-	-	-	-	-	-	-	-	1	0
Thermotogae	-	+	-	+	-	-	-	-	-	-	-	-	2	0
unclassified Terrabacteria group	-	-	-	+	-	-	-	-	-	-	-	-	1	0
Verrucomicrobia	7	+	5	+	-	-	1	-	1	-	1	-	7	15
WS1	-	-	-	-	-	-	-	-	-	-	-	-	0	0
WS2	1	-	-	-	-	-	-	-	-	-	-	-	1	1
Zixibacteria	1	-	1	-	-	-	-	-	-	-	-	-	2	2
Total # of phyla	27	21	33	33	10	5	12	10	18	9	7	7	51
Total # of species	1419	0	1166	0	218	0	43	0	93	0	10	0
Centrifuge analysis is represeted by + or -. Kraken 2 analysis is represnted by the number of sequence representing each genus.
