# Supplementary material for: Comprehensive comparative genomics reveals over 50 phyla of free-living and pathogenic bacteria are associated with diverse members of the amoebozoa
Source: Sci Rep. 2021 Apr 13;11:8043. doi: 10.1038/s41598-021-87192-0 (PMC8044228; doi:10.1038/s41598-021-87192-0)
Supplement: Supplementary file 7 — Supplementary Table 4. [file 41598_2021_87192_MOESM7_ESM.xlsx]

## Sheet: Sheet1
	Discosea																		Evosea													Tubulinea									Single cells Genome Data				Whole Culture Genome Data		Single cell RNA-seq data
Phylum/Genus/Species	Luapeleamoeba arachisporum	Cochliopodium marrii	Cochliopodium minus (YT)	Parvamoeba rugata	Parvamoeba monoura (YT)	Endostelium zonatum (LINKS)	Endostelium zonatum (PRA-191) (YT)	Pellita catalonica	Pellita catalonica (YT)	Gocevia fonbrunei	Vexillifera minutissima	Stenamoeba limacina	Vermistella antarctica (YT)	Dermamoeba algensis	Dermamoeba algensis (YT)	Mayorella cantabrigiensis_contigs	Mayorella cantabrigiensis (YT)	Total in Discosea	Pelomyxa sp.	Mastigamoeba abducta	Rhizomastix elongata	Echinostelium bisporum	Echinosteliopsis oligospora	Clastostelium recurvatum	Flamella aegyptia	Flamella aegyptia (YT)	Acramoeba dendroidea	Grellamoeba robusta	Cavostelium apophysatum	Tychosporum acutostipes	Total in Evosea	Vermamoeba sp (CCAP1503/5)	Vermamoeba vermiformis	Amoeba proteus	Arcella intermedia	Cryptodifflugia operculata	Difflugia bryophila	Nebela sp.	Flabellula citata	Total in Tubulinea	Aproteus_Nanopore_genome	Stratorugosa_Mistletoe_Nanopore_single_genome	Trichosphaerium_Nanopore_single_genome	Cochliopodium_Nanopore_single__genome	Cochliopodium_10Xgenomics_whole_genome	genome_Cpenta_74_10xgenomics	C.minus-YT14	C.minus-YT16	C.minus-YT18
Actinobacteria
Corynebacterium																		g													g									g
Corynebacterium diphtheriae	-	-	+	+	+	-	+	-	+	-	+	-	+	+	-	+	-	s	+	+	-	-	+	-	+	-	-	-	+	+	s	-	+	-	-	-	-	-	+	s	-	-	-	-	-	-	-	+	-
Corynebacterium jeikeium	+	-	+	+	+	-	-	-	-	+	-	-	-	-	-	-	+	s	+	-	+	-	+	+	-	-	+	+	+	+	s	-	-	-	+	+	-	-	+	s	-	-	-	-	-	-	+	-	-
Corynebacterium urealyticum	-	-	+	-	+	-	+	-	-	-	-	-	-	-	-	-	-	s	+	+	-	+	-	+	-	-	+	-	+	-	s	-	-	-	-	-	-	-	-	s	-	-	-	-	-	-	+	-	-
Gardnerella																		g													g									g
Gardnerella vaginalis	-	-	-	-	-	-	+	+	+	-	-	-	+	-	-	+	+	s	+	-	+	+	+	+	+	+	+	-	-	-	s	+	+	+	+	+	+	+	+	s	-	-	-	-	-	+	+	-	+
Mycobacterium																		g													g									g
Mycobacterium leprae	+	-	+	-	-	-	-	-	-	-	-	-	-	+	+	-	-	s	+	+	+	-	-	-	-	-	-	-	-	-	s	-	-	+	+	-	+	-	-	s	-	-	-	-	-	+	-	-	-
Mycobacterium tuberculosis	-	-	+	-	+	-	-	-	+	+	-	-	+	-	-	-	-	s	-	+	+	-	-	+	-	+	-	-	-	-	s	+	-	+	+	-	+	-	-	s	-	-	-	-	-	+	+	+	-
Nocardia																		g													g									g
Nocardia brasiliensis	+	-	+	-	+	-	-	-	+	-	+	-	+	-	+	+	-	s	+	+	-	-	-	+	-	-	+	+	+	-	s	+	+	+	-	+	-	-	-	s	-	-	-	-	+	+	+	+	+
Bacteroidetes
Bacteroides																		g													g									g
Bacteroides fragilis	+	+	+	+	-	-	+	+	+	+	-	-	+	+	+	+	-	s	-	+	+	-	-	+	+	+	-	-	-	+	s	-	+	+	+	+	+	+	+	s	-	-	-	-	+	+	+	+	+
Capnocytophaga																		g													g									g
Capnocytophaga canimorsus	+	-	+	+	-	-	+	+	+	+	-	+	-	-	+	+	-	s	+	+	+	+	-	+	-	-	-	+	+	-	s	+	+	+	+	+	-	+	+	s	-	-	-	-	-	+	-	-	+
Capnocytophaga ochracea	-	+	+	+	-	-	+	-	+	+	-	-	-	+	-	+	-	s	+	+	-	+	+	+	-	-	-	-	-	-	s	+	+	+	-	+	-	-	-	s	-	-	-	-	-	+	-	-	-
Porphyromonas																		g													g									g
Porphyromonas gingivalis	+	-	+	-	-	-	-	+	+	+	-	-	-	-	-	+	-	s	+	+	-	+	-	+	+	+	-	-	-	+	s	-	+	-	-	+	-	+	-	s	-	-	-	-	-	+	-	-	-
Chlamydiae
Chlamydia																		g													g									g
Chlamydia pneumoniae	-	-	+	-	-	-	-	-	-	-	-	-	+	-	-	-	-	s	-	-	+	-	-	+	-	+	-	-	-	-	s	-	-	+	+	+	+	-	-	s	-	-	-	-	-	+	+	-	-
Chlamydia trachomatis	+	-	-	-	-	-	-	-	-	+	-	-	+	-	-	-	-	s	-	-	-	-	+	+	-	+	-	-	-	-	s	+	-	-	+	+	-	-	+	s	-	-	-	-	-	+	-	-	-
Chlamydia psittaci	+	-	-	+	-	-	-	-	-	-	-	-	-	-	-	-	-	s	-	-	-	-	-	-	-	+	-	-	-	+	s	-	-	+	-	-	-	-	+	s	-	-	-	-	-	-	-	-	-
Firmicutes
Bacillus																		g													g									g
Bacillus anthracis	+	+	-	+	-	-	+	+	-	+	-	-	+	+	+	-	+	s	-	+	+	+	+	+	+	+	-	-	-	+	s	+	-	+	+	+	+	+	+	s	-	-	-	-	+	+	-	+	+
Bacillus cereus	+	+	+	+	-	+	+	+	+	+	+	+	+	+	+	+	+	s	+	+	+	+	+	+	+	+	+	+	+	+	s	+	+	+	+	+	+	+	+	s	-	-	-	-	+	+	+	+	+
Bacillus subtilis	+	+	+	+	+	+	+	+	+	+	+	-	+	+	+	+	+	s	-	+	+	+	+	+	+	+	+	-	+	+	s	+	+	+	+	+	+	+	+	s	-	+	+	-	+	+	+	+	+
Clostridium																		g													g									g
Clostridium botulinum	+	+	+	+	-	+	+	+	+	+	+	+	+	+	+	+	+	s	+	+	+	+	+	+	+	+	+	+	-	+	s	+	+	+	+	+	+	+	+	s	-	-	+	-	+	+	+	+	+
Clostridium perfringens	-	+	+	+	-	+	+	+	+	+	+	-	+	+	+	+	+	s	+	+	+	-	+	+	+	+	-	+	+	+	s	+	+	+	+	+	+	-	+	s	-	-	-	-	+	+	+	+	+
Clostridium tetani	+	+	+	-	-	+	+	+	-	+	+	-	-	-	+	-	+	s	+	+	-	+	+	-	-	+	+	-	-	+	s	-	-	+	+	+	+	+	-	s	-	-	+	-	+	+	+	+	+
Enterococcus																		g													g									g
Enterococcus faecalis	+	-	+	+	-	+	+	-	+	+	-	+	+	-	-	-	+	s	+	+	-	+	-	+	-	+	+	-	-	-	s	+	-	+	+	+	+	+	+	s	-	-	-	-	+	+	+	+	+
Enterococcus faecium	+	+	+	+	-	+	+	+	+	+	+	+	+	-	-	+	-	s	+	+	-	+	+	+	-	+	+	-	-	+	s	+	+	+	+	+	+	-	+	s	-	-	-	-	-	+	+	+	-
Listeria																		g													g									g
Listeria monocytogenes	-	+	+	+	+	+	+	+	+	+	+	-	+	+	+	+	+	s	+	+	+	+	+	-	-	+	-	-	-	-	s	+	+	+	+	+	+	+	+	s	-	-	-	-	-	+	+	+	+
Staphylococcus																		g													g									g
Staphylococcus aureus	-	+	+	-	-	-	+	+	+	+	+	+	+	-	+	+	+	s	+	+	+	+	+	+	+	+	+	+	+	+	s	+	+	+	+	+	+	+	+	s	-	-	-	-	+	+	+	+	+
Staphylococcus epidermidis	+	+	+	+	-	-	+	+	+	-	+	-	+	+	+	+	-	s	+	+	-	+	+	+	+	+	+	+	+	+	s	+	+	+	+	+	+	+	+	s	-	-	-	-	+	+	+	-	+
Staphylococcus haemolyticus	-	-	+	+	-	-	-	-	+	+	+	+	+	-	+	+	+	s	+	+	-	+	+	+	+	+	-	-	-	+	s	+	+	-	-	+	+	+	+	s	-	-	-	-	+	+	+	-	+
Staphylococcus saprophyticus	-	+	+	+	-	+	+	+	+	+	-	-	-	+	+	+	+	s	-	+	-	-	+	-	-	+	-	-	+	-	s	+	+	+	-	+	+	+	+	s	-	-	-	-	+	+	+	-	-
Streptococcus																		g													g									g
Streptococcus agalactiae	+	+	+	-	-	+	-	+	+	+	+	-	+	-	+	-	-	s	+	+	+	+	+	-	-	+	+	+	+	+	s	+	-	+	+	+	+	-	-	s	-	-	-	-	+	+	+	+	-
Streptococcus pneumoniae	-	+	+	+	-	-	+	-	-	+	-	+	+	+	-	-	+	s	+	-	+	+	+	-	+	+	+	+	+	+	s	+	-	+	+	+	+	+	+	s	-	-	-	-	+	+	+	+	+
Streptococcus pyogenes	-	+	+	+	-	+	-	-	+	+	-	+	-	-	+	+	-	s	-	+	+	+	+	+	+	+	+	+	+	+	s	-	+	+	+	+	-	-	+	s	-	-	-	-	+	+	+	+	+
Streptococcus viridans	-	-	-	-	-	-	-	-	-	-	-	-	-	-	-	-	-	0	-	-	-	-	-	-	-	-	-	-	-	-	0	-	-	-	-	+	-	-	-	s	-	-	-	-	-	-	-	-	+
Fusobacteria
Fusobacterium																		g													g									g
Fusobacterium nucleatum	+	+	+	+	+	+	+	+	+	+	+	+	+	+	+	+	+	s	+	+	+	+	+	+	+	+	+	+	+	+	s	+	+	+	+	+	+	+	+	s	-	-	+	-	+	+	+	+	+
Proteobacteria
Alpha-
Anaplasma																		g													g									g
Anaplasma phagocytophilum	-	-	-	-	-	+	+	-	-	-	-	-	+	-	-	-	-	s	-	+	-	-	+	-	-	+	-	-	-	-	s	-	-	-	+	-	-	-	+	s	-	-	-	-	-	+	-	-	-
Bartonella																		g													g									g
Bartonella bacilliformis	-	-	+	-	-	+	-	-	-	+	-	-	+	-	-	-	-	s	-	-	-	+	-	+	-	+	-	-	+	-	s	-	-	+	-	-	-	+	-	s	-	-	-	-	-	+	+	+	-
Bartonella henselae	+	-	+	-	-	-	-	+	+	-	-	-	-	+	-	+	-	s	-	-	-	+	-	-	-	+	-	-	-	-	s	-	+	-	+	-	-	+	+	s	-	-	+	-	-	+	-	+	-
Bartonella quintana	+	-	+	-	-	-	-	+	-	+	-	-	-	-	-	-	+	s	-	-	-	-	-	-	-	+	-	-	-	+	s	-	-	+	+	+	-	-	+	s	-	-	-	-	-	+	-	-	-
Brucella																		g													g									g
Brucella suis	+	+	+	+	+	-	-	-	-	-	+	-	+	+	-	-	-	s	-	+	-	-	-	+	-	-	-	+	-	-	s	-	-	+	-	+	-	-	-	s	-	-	-	-	-	+	-	+	-
Ehrlichia																		g													g									g
Ehrlichia canis	+	+	-	-	-	+	-	-	-	+	+	-	-	+	-	+	-	s	-	-	-	-	+	+	+	+	-	+	-	-	s	+	+	-	+	-	+	+	-	s	-	-	-	-	-	+	-	-	+
Ehrlichia chaffeensis	+	+	+	+	-	+	+	-	+	-	-	-	-	+	-	-	-	s	-	-	+	-	+	+	+	-	+	-	-	-	s	-	-	+	+	+	-	+	+	s	-	-	-	-	+	+	-	-	-
Rickettsia																		g													g									g
Orientia tsutsugamushi	-	-	+	+	-	+	+	-	-	-	-	-	-	+	+	-	+	s	-	-	-	-	+	-	+	+	-	+	+	+	s	-	-	+	-	+	-	+	+	s	+	-	-	-	+	+	-	-	+
Rickettsia rickettsii	-	-	-	-	-	-	-	-	-	-	-	-	+	-	-	-	-	s	-	-	-	-	-	-	-	-	+	-	-	-	s	-	-	-	-	+	-	-	-	s	-	-	-	-	-	+	-	-	-
Beta-
Achromobacter																		g													g									g
Achromobacter xylosoxidans	+	-	+	+	+	-	+	+	+	+	+	-	+	-	+	+	+	s	+	+	+	+	+	+	-	+	+	+	+	+	s	+	+	+	+	+	+	-	-	s	-	+	-	-	+	+	+	+	+
Bordetella																		g													g									g
Bordetella pertussis	-	-	+	+	+	-	+	+	+	+	+	-	-	-	-	-	-	s	+	+	-	-	-	-	-	-	+	+	+	+	s	+	-	+	-	-	-	-	-	s	-	+	-	-	+	+	+	+	+
Burkholderia																		g													g									g
Burkholderia cepacia	+	+	+	+	+	-	+	+	+	+	+	-	+	-	+	+	+	s	+	+	+	+	-	+	-	+	+	+	+	-	s	+	+	+	+	+	+	+	-	s	-	-	-	-	+	+	+	+	+
Burkholderia pseudomallei	+	+	+	+	+	-	+	+	+	+	+	+	+	+	+	-	+	s	+	+	+	+	+	+	-	+	+	+	+	-	s	+	+	+	+	+	+	+	+	s	-	+	-	-	+	+	+	+	+
Neisseria																		g													g									g
Neisseria gonorrhoeae	+	-	+	-	-	-	-	-	+	-	-	-	+	-	-	-	-	s	-	+	+	+	-	-	-	+	-	-	-	+	s	-	-	-	-	+	-	+	-	s	-	-	-	-	-	+	+	+	-
Neisseria meningitidis	+	+	+	+	-	-	+	+	+	+	-	-	+	+	-	-	+	s	+	+	+	+	+	+	+	+	+	+	+	+	s	+	-	+	+	+	+	-	+	s	-	-	-	-	+	+	+	+	-
Epsilon-
Campylobacter																		g													g									g
Campylobacter fetus	-	-	+	+	-	-	-	+	+	+	-	+	-	-	-	+	-	s	+	-	-	+	+	+	+	+	+	+	-	+	s	+	+	-	+	+	+	-	-	s	-	-	-	-	+	+	+	+	+
Campylobacter jejuni	+	+	+	+	-	+	+	+	+	+	+	-	+	-	+	+	+	s	-	+	+	+	+	+	-	+	-	+	-	+	s	+	+	+	+	+	+	+	+	s	-	-	-	-	+	+	+	+	+
Helicobacter																		g													g									g
Helicobacter pylori	+	+	+	-	+	+	+	+	+	+	+	+	+	+	+	+	+	s	+	+	+	-	+	+	+	+	+	+	+	+	s	+	+	+	+	+	+	+	+	s	-	-	-	-	+	+	+	+	+
Gamma-
Acinetobacter																		g													g									g
Acinetobacter baumannii	+	+	+	+	+	+	+	+	+	+	+	-	+	-	+	+	+	s	+	+	+	+	+	+	+	+	+	+	+	-	s	+	+	+	+	+	+	+	+	s	-	-	-	-	+	+	+	+	+
Aeromonoas																		g													g									g
Aeromonas hydrophila	+	+	+	+	+	+	+	+	+	+	+	+	+	+	+	+	+	s	+	+	+	+	+	+	-	+	+	-	+	-	s	-	+	+	+	+	+	+	+	s	-	-	-	-	+	+	+	+	+
Aermonoas veronii	+	+	+	+	+	-	+	-	+	-	+	-	-	-	-	+	-	s	+	+	+	-	-	+	+	-	+	-	+	-	s	-	+	-	-	-	-	-	-	s	-	-	-	-	+	+	+	-	-
Aeromonas schubertii	+	-	+	+	+	-	-	-	+	-	-	-	+	-	+	+	+	s	+	+	-	-	-	+	-	-	-	-	+	-	s	-	+	-	+	-	-	-	-	s	-	-	-	-	+	+	+	+	+
Citrobacter																		g													g									g
Citrobacter koseri	-	+	+	+	+	-	-	+	-	-	+	-	+	-	-	+	-	s	-	+	-	+	-	-	-	-	-	-	-	-	s	-	+	-	+	-	-	-	-	s	-	-	-	-	-	+	+	+	+
Citrobacter freundii	+	-	+	+	+	+	+	-	+	+	-	-	+	+	-	+	-	s	+	+	+	+	+	+	+	+	+	-	+	+	s	-	+	+	+	+	+	+	+	s	-	-	-	-	+	+	+	+	+
Coxiella																		g													g									g
Coxiella burnetii	+	+	+	+	-	+	-	-	-	+	+	+	+	+	+	+	+	s	-	+	+	-	-	+	-	-	-	-	+	-	s	+	+	+	+	+	+	+	+	s	-	-	-	-	+	+	+	-	-
Enterobacter																		g													g									g
Enterobacter cloacae	+	+	+	+	+	-	+	+	+	+	+	+	+		+	+	+	s	+	+	+	-	+	+	-	+	+	-	+	-	s	+	+	+	+	+	+	-	-	s	-	-	-	-	+	+	+	+	+
Escherichia																		g													g									g
Escherichia coli	+	+	+	+	+	+	+	+	+	+	+	+	+	+	+	+	+	s	+	+	+	+	+	+	+	+	+	+	+	+	s	+	+	+	+	+	+	+	+	s	-	-	-	-	+	+	+	+	+
Francisella																		g													g									g
Francisella tularensis	-	+	+	-	-	+	+	-	+	+	+	-	-	+	+	+	+	s	-	+	-	-	+	+	+	+	+	+	+	-	s	+	+	+	+	+	+	+	+	s	-	-	+	-	+	+	+	-	-
Haemophilus																		g													g									g
Haemophilus influenzae	+	+	+	+	-	+	-	+	+	+	+	+	+	+	+	-	+	s	+	+	+	+	+	+	+	+	-	+	+	+	s	-	-	+	+	+	+	+	+	s	-	-	-	-	+	+	+	+	-
Klebsiella																		g													g									g
Klebsiella pneumoniae	+	+	+	+	+	+	+	+	+	+	+	+	+	+	+	+	+	s	+	+	+	-	+	+	+	+	+	-	+	+	s	+	+	+	+	+	+	-	+	s	-	-	-	-	+	+	+	+	+
Legionella																		g													g									g
Legionella pneumophila	+	+	+	+	+	+	+	+	+	+	+	+	-	-	+	+	+	s	-	+	+	+	-	+	+	+	+	+	+	-	s	+	+	+	+	+	+	+	+	s	-	-	-	-	+	+	+	+	+
Moraxella																		g													g									g
Moraxella catarrhalis	+	+	+	-	-	-	-	+	+	+	+	-	+	+	+	-	-	s	-	+	-	+	+	+	-	-	-	-	+	+	s	+	-	+	+	+	-	-	-	s	-	-	-	-	-	+	-	+	+
Morganella																		g													g									g
Morganella morganii	-	-	-	+	-	-	+	+	-	-	-	-	-	+	-	-	-	s	-	+	-	+	+	+	+	-	-	-	+	+	s	+	-	-	-	-	+	-	-	s	-	-	-	-	-	+	+	+	-
Pasteurella																		g													g									g
Pasteurella multocida	-	-	+	+	-	+	+	+	+	-	+	-	+	-	-	-	-	s	-	+	-	-	+	+	-	+	-	-	+	-	s	-	+	+	+	+	+	+	+	s	-	-	-	-	+	+	+	+	-
Proteus																		g													g									g
Proteus mirabilis	-	-	+	+	-	+	+	+	+	+	+	+	+	-	-	-	+	s	-	+	+	+	+	+	-	-	+	-	-	-	s	+	-	-	+	+	-	-	+	s	-	-	-	-	-	+	+	-	+
Proteus vulgaris	-	-	+	+	-	+	-	+	+	+	+	-	+	-	-	-	+	s	-	+	-	+	+	+	-	-	-	-	-	-	s	+	-	-	-	+	-	-	+	s	-	-	-	-	-	+	+	-	+
Providencia																		g													g									g
Providencia stuartii	+	-	+	+	-	+	-	+	+	-	-	-	+	-	+	-	+	s	+	+	+	-	-	+	+	-	+	-	-	-	s	-	-	+	-	+	+	+	-	s	-	-	-	-	+	+	+	+	-
Pseudomonas																		g													g									g
Pseudomonas aeruginosa	+	-	+	+	+	-	+	+	+	+	+	+	+	+	+	+	+	s	+	+	+	-	+	+	+	+	+	+	+	+	s	+	+	+	+	+	-	+	-	s	-	-	+	-	+	+	+	+	+
Salmonella																		g													g									g
Salmonella enterica	+	+	+	+	+	-	+	+	+	+	+	+	+	-	-	+	+	s	+	+	+	-	+	+	+	+	+	-	+	+	s	+	+	+	+	+	+	+	+	s	-	-	-	-	+	+	+	+	+
Serratia																		g													g									g
Serratia marcescens	+	+	+	+	+	-	+	+	+	+	+	+	+	+	+	+	-	s	+	+	+	+	+	+	-	+	-	+	+	+	s	+	+	+	+	+	+	+	+	s	-	+	-	-	+	+	+	+	+
Shigella																		g													g									g
Shigella dysenteriae	-	-	+	+	-	+	-	+	-	-	-	+	-	-	-	-	-	s	-	+	-	+	+	+	+	-	-	+	-	+	s	+	-	-	-	+	-	+	-	s	-	-	-	-	-	+	-	-	-
Shigella flexneri	+	+	-	+	-	+	+	+	+	-	+	+	+	+	+	+	+	s	+	+	+	+	+	+	+	-	+	+	-	+	s	+	+	-	-	+	+	+	+	s	-	-	-	-	-	+	+	+	+
Shigella sonnei	-	-	-	+	-	+	+	+	+	+	+	+	-	+	+	+	+	s	+	+	+	+	+	-	+	-	+	+	-	+	s	+	+	+	-	+	-	+	+	s	-	-	-	-	-	+	+	+	+
Vibrio																		g													g									g
Vibrio cholerae	+	+	+	+	-	-	-	+	+	+	+	-	+	+	+	+	-	s	-	+	+	+	+	+	-	+	-	-	+	-	s	+	+	+	+	+	+	-	-	s	-	-	+	-	-	+	+	+	+
Vibrio parahaemolyticus	-	+	+	+	+	+	+	+	+	+	+	+	+	+	-	+	+	s	+	+	+	+	+	+	+	+	-	-	+	-	s	+	+	+	+	-	+	+	+	s	-	-	-	-	+	+	+	+	+
Vibrio vulnificus	+	+	+	+	-	+	+	+	+	-	+	+	+	+	+	+	-	s	-	+	+	-	-	+	-	+	+	-	+	-	s	+	+	+	+	+	+	-	-	s	-	-	-	-	+	+	+	+	+
Yersinia																		g													g									g
Yersinia pestis	+	-	+	+	+	+	+	+	+	-	+	-	+	-	+	-	+	s	-	+	+	-	+	+	-	+	+	-	+	-	s	-	-	+	+	+	-	-	+	s	-	-	-	-	+	+	+	+	+
Spirochaetaes
Borrelia																		g													g									g
Borrelia recurrentis	-	+	+	-	-	-	-	-	-	-	-	-	-	-	-	-	-	s	-	-	-	-	+	+	-	-	-	-	-	-	s	-	-	-	+	-	+	+	-	s	-	-	-	-	-	+	-	+	-
Leptospira																		g													g									g
Leptospira borgpetersenii	+	+	+	-	-	+	+	-	+	+	+	-	+	-	+	+	-	s	+	-	-	-	+	+	+	+	-	-	+	-	s	+	+	+	+	+	-	+	+	s	-	-	-	-	+	+	+	+	+
Leptospira interrogans	+	+	+	-	-	+	+	-	+	+	+	+	+	+	+	+	-	s	-	+	+	+	+	+	+	+	-	+	+	-	s	+	+	+	+	+	-	+	+	s	-	-	+	-	+	+	+	+	-
Leptospira santarosai	+	-	+	-	-	-	+	-	-	-	-	+	-	-	-	+	+	s	+	-	+	-	-	-	-	-	-	-	+	-	s	-	+	+	-	+	-	+	+	s	-	-	-	-	-	+	+	+	+
Treponema																		g													g									g
Treponema pallidum	+	-	+	-	-	-	+	-	+	-	-	-	+	-	-	-	-	s	-	+	-	-	+	+	+	-	+	-	+	-	s	+	-	+	-	-	-	-	-	s	-	-	-	-	-	+	-	-	+
Tenericutes
Mycoplasma																		g													g									g
Mycoplasma pneumoniae	+	-	-	-	-	-	-	-	+	-	-	-	+	-	-	+	-	s	-	-	+	-	-	+	+	+	-	-	-	-	s	-	+	-	+	+	-	-	+	s	-	-	-	-	-	+	-	-	-
Total Species	55	46	73	57	29	40	54	51	62	55	48	31	59	39	45	50	43	84	47	66	50	47	57	66	41	58	43	34	49	40	84	53	52	62	61	68	49	48	53	85	1	5	9	0	49	80	63	57	52
no. of genera	41	32	47	38	23	30	40	37	43	39	36	23	43	32	32	35	33	51	33	44	37	29	40	47	32	38	33	26	35	28	51	36	37	44	42	45	35	36	39	51	1	5	8	0	36	49	41	39	37
[truncated: 4 more columns]
