# Supplementary material for: Comprehensive comparative genomics reveals over 50 phyla of free-living and pathogenic bacteria are associated with diverse members of the amoebozoa
Source: Sci Rep. 2021 Apr 13;11:8043. doi: 10.1038/s41598-021-87192-0 (PMC8044228; doi:10.1038/s41598-021-87192-0)
Supplement: Supplementary file 8 — Supplementary Table 5. [file 41598_2021_87192_MOESM8_ESM.xlsx]

## Sheet: Sheet1
	Discosea																			Evosea													Tubulinea
Phyla	Luapeleamoeba arachisporum	Cochliopodium marrii	Cochliopodium minus (YT)	Stratorugosa tubuloviscum	Parvamoeba rugata	Parvamoeba monoura (YT)	Endostelium zonatum (LINKS)	Endostelium zonatum (PRA-191) (YT)	Pellita catalonica (Kang et al. 2017)	Pellita catalonica (Tekle lab)	Gocevia fonbrunei	Vexillifera minutissima	Stenamoeba limacina	Vermistella antarctica (YT)	Dermamoeba algensis (Kang et al. 2017)	Dermamoeba algensis (Tekle lab)	Mayorella cantabrigiensis (Kang et al. 2017)	Mayorella cantabrigiensis (Tekle lab)	phyla in Discosea	Pelomyxa sp.	Mastigamoeba abducta	Rhizomastix elongata	Echinostelium bisporum	Echinosteliopsis oligospora	Clastostelium recurvatum	Flamella aegyptia	Flamella aegyptia (YT)	Acramoeba dendroidea	Grellamoeba robusta	Cavostelium apophysatum	Tychosporum acutostipes	phyla in Evosea	Vermamoeba sp (CCAP1503/5)	Vermamoeba vermiformis	Amoeba proteus	Arcella intermedia	Cryptodifflugia operculata	Difflugia bryophila	Nebela sp.	Flabellula citata	phyla in T	Total representatives in All
Acetothermia	1	-	-	-	-	-	-	-	-	-	-	-	-	-	-	-	-	-	1	-	-	-	-	-	-	-	-	-	-	2	-	1	-	-	-	-	-	-	-	-	0	3
Acidobacteria	1	-	10	-	3	2	2	1	4	2	5	3	1	3	-	1	3	-	14	2	9	3	-	3	5	2	-	-	1	2	2	9	4	3	5	4	-	5	1	-	6	92
Actinobacteria	10	10	36	4	9	14	6	5	8	8	7	2	5	12	2	1	3	3	18	19	7	8	10	15	19	19	8	6	5	8	26	12	12	8	6	16	8	7	2	6	8	360
Aerophobetes	-	-	-	-	-	-	1	-	-	-	-	-	-	-	-	-	-	-	1	-	-	-	-	-	1	-	-	-	-	-	-	1	-	-	-	-	-	-	-	-	0	2
Aquificae	-	-	1	-	-	-	-	-	-	-	-	-	-	-	-	-	-	-	1	-	-	-	1	-	-	-	-	-	-	-	-	1	-	-	-	-	-	-	-	-	0	2
Armatimonadetes	2	-	1	-	-	-	1	-	-	-	1	-	-	-	-	-	-	-	4	-	1	-	-	-	1	-	-	-	-	-	-	2	1	-	`	-	1	-	-	-	3	9
Atribacteria	-	-	-	-	-	-	-	-	1	-	-	-	-	-	-	-	-	-	1	-	-	-	-	-	-	-	-	-	-	-	-	0	-	-	-	-	-	-	-	-	0	1
Bacteroidetes	131	16	65	38	43	24	15	24	31	54	27	10	15	31	12	8	13	5	18	38	57	28	14	25	42	58	43	90	14	121	28	12	19	42	24	17	33	17	9	23	8	1304
BHI80-139	-	-	1	-	-	-	-	-	-	-	-	-	-	-	-	-	-	-	1	-	-	-	-	-	-	-	-	-	-	-	-	0	-	-	-	-	-	-	-	-	0	1
BRC1	-	-	1	-	-	-	-	1	-	-	-	-	-	2	-	-	-	-	3	-	-	-	-	-	-		-	-	-	1	-	2	-	-	1	1	-	-	-	-	2	7
Caldiserica	-	1	-	-	-	-	-	-	1	-	-	1	-	-	-	-	-	-	3	-	-	1	-	-	-	-	-	-	-	-	-	1	-	-	-	-	-	3	-	-	1	7
Calditrichaeota	-	-	2	-	-	6	-	-	-	-	-	-	-	-	-	-	-	1	3	-	-	-	-	-	2	-	-	-	-	-	-	1	-	-	-	-	-	-	-	-	0	11
Chlamydiae	-	-	1	-	-	-	-	-	-	-	-	1	2	-	-	-	-	-	3	-	-	-	-	-	1	-	-	-	-	-	-	1	-	-	-	-	-	-	-	-	0	5
Chloroflexi	1	1	10	4	3	-	2	2	3	7	1	1	1	11	3	-	1	1	16	2	5	3	3	2	9	1	4	2	1	5	-	11	6	2	3	5	3	4	1	3	8	116
Cloacimonetes	-	-	-	-	2	-	-	-	-	-	-	-	-	-	-	-	-	-	1	-	-	-	-	-	-	-	-	-	-	-	-	0	-	-	-	1	-	-	1	-	2	4
Cyanobacteria	16	4	17	8	3	-	3	3	3	4	5	-	2	10	2	2	7	7	16	13	4	9	2	16	23	5	4	7	4	13	1	12	3	10	4	6	10	32	4	7	8	273
Dadabacteria	-	-	-	-	-	-	-	-	-	-	-	-	-	2	-	-	-	-	1	-	-	-	-	-	1	-	-	-	-	-	-	1	-	-	-	-	-	-	-	-	0	3
Deferribacteres	-	-	-	-	-	-	-	-	-	-	-	-	-	-	-	-	-	-	0	-	-	-	-	-	-	-	1	-	-	-	-	1	-	-	-	-	-	-	-	-	0	1
Deinococcus-Thermus	-	-	1	-	-	-	-	-	-	-	1	-	-	-	-	-	-	-	2	7	-	-	-	-	-	-	-	-	1	-	1	3	-	-	-	-	-	2	-	-	1	13
Dependentiae	-	-	4	-	-	-	1	-	-	-	-	-	-	-	-	1	-	-	3	1	3	-	-	-	-	-	-	-	-	-	-	2	-	-	1	-	-	-	-	-	1	11
Elusimicrobia	3	2	13	6	11	-	2	12	3	13	3	1	-	4	9	2	10	1	16	24	24	5	1	6	16	19	6	27	-	14	16	11	-	5	3	3	3	17	2	-	6	286
Entotheonellaeota	-	-	-	-	-	-	-	-	-	1	-	-	-	-	-	-	-	-	1	-	2	-	-	-	-	-	-	-	-	-	-	1	-	-	-	-	-	-	-	-	0	3
Epsilonbacteraeota	2	-	3	1	-	-	-	-	1	1	-	2	6	-	3	3	2	5	11	-	4	35	1	1	1	-	-	1	-	-	1	7	1	-	-	1	4	2	-	2	5	83
FBP	-	-	-	1	-	-	-	-	1	-	-	-	-	1	-	-	-	-	3	-	-	-	-	-	-	-	-	-	-	-	-	0	-	-	-	1	-	-	-	-	1	4
FCPU426	-	-	-	-	1	-	-	-	-	-	-	-	-	-	-	-	-	-	1	-	-	-	-	-	-	-	1	-	-	-	-	1	-	-	-	-	-	-	-	-	0	2
Fibrobacteres	1	-	1	-	-	-	-	-	-	1	1	-	-	-	-	-	1	-	5	-	-	-	-	-	-	-	-	-	-	1	-	1	1	1	2	1	-	-	1	-	5	12
Firmicutes	53	15	102	26	23	47	13	25	25	43	29	16	10	49	11	14	15	16	18	65	44	31	19	27	85	54	49	29	12	62	105	12	24	25	39	46	44	31	15	30	8	1368
Fusobacteria	-	-	-	-	1	-	-	-	-	-	-	-	-	1	-	-	-	1	3	1	1	-	-	-	-	5	1	-	-	-	-	4	1	-	1	2	-	-	-	-	3	15
Gemmatimonadetes	3	-	1	1	-	-	2	-	-	3	1	-	-	1	-	-	-	-	7	-	-	2	-	-	1	1	1	-	-	1	-	5	3	1	-	1	-	-	-	1	4	24
Halanaerobiaeota	-	-	1	-	-	-	-	-	-	-	-	-	-	-	-	-	-	-	1	-	-	-	-	-	-	-	-	-	-	-	-	0	-	-	-	-	-	-	-	-	0	1
Hydrogenedentes	-	-	1	-	-	-	-	-	-	-	-	-	-	-	-	-	-	-	1	-	-	-	-	-	2	-	-	1	-	-	-	2	-	-	-	-	1	-	-	-	1	5
Kiritimatiellaeota	-	-	1	1	-	4	-	-	1	1	-	-	-	11	2	-	-	-	7	-	-	-	-	-	-	-	1	-	-	-	-	1	1	1	2	3	-	-	1	-	5	30
Latescibacteria	1	-	-	-	-	-	-	-	1	1	1	-	-	-	-	-	-	-	4	-	1	-	1	-	-	-	-	-	-	-	-	2	-	-	-	-	1	-	-	-	1	7
LCP-89	-	-	1	-	-	-	-	-	-	-	-	-	-	-	-	-	-	-	1	-	-	-	-	-	-	-	-	-	-	-	-	0	-	-	-	-	-	-	-	-	0	1
Lentisphaerae	-	-	-	-	-	-	-	-	1	1	-	-	-	-	-	-	-	-	2	1	3	-	-	-	1	-	-	-	-	-	-	3	-	1	-	-	-	-	-	-	1	8
Margulisbacteria	-	-	-	-	1	-	-	-	-	-	-	-	-	-	-	-	-	-	1	-	-	-	-	-	1	-	-	-	-	-	-	1	-	1	-	-	-	-	-	-	1	3
Marinimicrobia (SAR406 clade)	-	-	2	-	1	-	-	-	-	-	-	-	-	-	-	-	-	-	2	-	1	-	-	-	1	-	-	-	-	-	-	2	-	1	-	-	-	-	-	-	1	6
Modulibacteria	-	-	-	-	-	-	-	-	-	-	-	-	-	-	-	-	-	-	0	-	-	-	-	-	-	-	-	-	-	-	-	0	-	1	-	-	-	-	-	-	1	1
Nitrospinae	1	-	1	-	-	-	-	-	-	-	-	-	-	-	-	-	-	-	2	-	-	-	-	-	-	-	-	-	1	-	-	1	-	1	1	-	-	-	-	-	2	5
Nitrospirae	-	-	3	-	-	-	-	-	-	-	-	-	-	-	-	-	-	1	2	-	-	-	-	1	-	2	2	-	-	-	-	3	-	-	-	-	4	-	1	-	2	14
Omnitrophicaeota	1	-	1	-	1	-	-	-	-	-	2	-	-	-	-	-	-	-	4	-	-	-	-	1	-	-	-	-	-	-	-	1	-	-	1	2	1	-	-	-	3	10
Patescibacteria	1	-	7	3	3	4	1	2	3	8	-	3	-	1	2	1	2	1	15	1	3	4	-	4	4	-	1	2	3	4	3	10	2	2	10	6	6	3	1	2	8	103
PAUC34f	1	-	1	-	-	-	-	-	-	1	1	-	1	-	-	-	-	-	5	-	-	-	-	-	-	-	-	-	-	-	-	0	-	-	-	-	-	-	-	-	0	5
Planctomycetes	3	4	16	2	7	3	1	1	7	5	3	2	3	9	2	2	1	1	18	21	9	5	2	-	13	1	4	2	2	2	4	11	3	6	7	9	3	6	4	2	8	177
Proteobacteria	78	36	167	83	170	36	577	66	74	103	66	33	1447	77	251	18	129	25	18	1720	1378	1033	73	359	419	215	84	457	807	1448	85	12	55	63	1144	57	192	1294	365	52	8	14736
Rokubacteria	-	-	-	-	1	9	-	1	-	-	-	-	-	3	-	1	-	-	5	-	-	-	-	-	-	-	-	-	-	-	-	0	-	-	-	-	-	-	-	-	0	15
Schekmanbacteria	-	-	-	-	-	-	-	-	-	-	-	-	-	-	-	-	-	-	0	-	-	-	-	-	-	-	-	-	-	-	-	0	-	-	-	-	-	-	-	1	1	1
Spirochaetes	1	2	5	-	5	-	3	1	2	2	-	1	-	6	-	-	-	-	10	1	3	1	-	-	-	-	3	-	-	1	-	5	1	-	-	1	5	2	-	-	4	46
Synergistetes	-	1	-	-	-	-	-	-	-	-	-	-	-	-	-	-	-	-	1	-	-	-	-	-	-	-	1	-	-	1	-	2	1	-	-	-	1	1	-	-	3	6
TA06	-	-	1	-	-	-	-	-	-	-	-	-	-	-	-	-	-	-	1	-	-	-	-	-	-	-	-	-	-	-	-	0	-	-	-	-	-	-	-	-	0	1
Tenericutes	3	4	7	5	-	2	2	1	1	3	4	1	1	2	3	3	1	-	16	13	8	1	3	2	6	15	6	7	1	84	9	12	1	2	1	5	3	19	3	1	8	233
Thermotogae	1	-	-	-	-	-	-	-	-	-	-	-	-	-	-	-	-	-	1	-	-	-	-	-	-	-	-	-	-	-	-	0	-	-	-	1	-	-	-	-	1	2
Verrucomicrobia	1	14	11	1	5	-	1	1	4	8	3	1	-	5	-	-	1	1	14	2	6	1	-	13	3	1	7	13	1	11	3	11	-	2	2	3	4	5	1	-	6	135
WS1	-	-	1	-	-	-	-	-	-	-	-	-	-	-	-	-	-	-	1	-	-	-	-	-	1	1	-	-	-	-	-	2	-	1	-	-	-	-	-	1	2	5
WS2	-	-	-	-	-	-	-	-	-	-	-	-	-	-	-	-	-	-	0	-	-	-	1	-	-	-	-	-	-	-	-	1	-	-	-	-	1	-	-	-	1	2
Zixibacteria	-	-	-	1	-	-	-	-	-	-	-	-	-	-	-	-	-	-	1	-	-	-	-	-	1	-	-	-	-	-	-	1	-	-	-	-	-	-	-	-	0	2
Total # of phyla	23	13	35	16	19	11	17	15	20	21	18	15	12	20	12	13	14	14	52	17	21	16	13	14	25	16	19	13	13	18	13	44	18	21	20	23	20	17	16	13	39
sum of genera	316	110	497	185	293	151	633	146	175	270	161	78	1494	241	302	57	189	69		1931	1573	1170	131	475	659	399	227	644	853	1781	284		139	179	1257	192	328	1450	412	131
Taxa in red font in Discosea are species pairs sequenced in two different labs

## Sheet: Sheet2
Taxon	Clade	Accession	Sample	Data	NGS	Reads	*likely isolated from nature - see details Kang et al. 2017
Luapeleamoeba arachisporum	Discosea	PRJNA380424	single cellss/whole culture/unknown	RNA-Seq or Genome	Illumina or ONP	4.5G
Cochliopodium marrii	Discosea	unpublished	whole culture	RNA-Seq	Illumina	7.16G
Cochliopodium minus (YT)	Discosea	PRJNA657873	whole culture	RNA-Seq	Illumina	6.5G
Stratorugosa tubuloviscum	Discosea	PRJNA464045	whole culture	RNA-Seq	Illumina	4.6G
Parvamoeba rugata	Discosea	PRJNA380424	single cells	RNA-Seq	Illumina	8.5G
Parvamoeba monoura (YT)	Discosea	PRJNA316026	whole culture	RNA-Seq	Illumina	2.2G
Endostelium zonatum (LINKS)	Discosea	PRJNA380424	whole culture	RNA-Seq	Illumina	4G
Endostelium zonatum (PRA-191) (YT)	Discosea	PRJNA342708	whole culture	RNA-Seq	Illumina	5.7G
Pellita catalonica (Kang et al. 2017)	a	PRJNA342708	whole culture	RNA-Seq	Illumina	3.5G
Pellita catalonica (Tekle lab)	Discosea	PRJNA462762	whole culture	RNA-Seq	Illumina	2.6G
Gocevia fonbrunei	Discosea	PRJNA316024	whole culture	RNA-Seq	Illumina	2.0G
Vexillifera minutissima	Discosea	PRJNA380424	single cells	RNA-Seq	Illumina	3.7G
Stenamoeba limacina	Discosea	PRJNA380424	whole culture	RNA-Seq	Illumina	4.9G
Vermistella antarctica (YT)	Discosea	PRJNA316027	whole culture	RNA-Seq	Illumina	8.6G
Dermamoeba algensis (Kang et al. 2017)	Discosea	PRJNA380424	whole culture	RNA-Seq	Illumina	3.7G
Dermamoeba algensis (Tekle lab)	Discosea	PRJNA462762	single cells	RNA-Seq	Illumina	4.2G
Mayorella cantabrigiensis (Kang et al. 2017)	Discosea	PRJNA380424	whole culture	RNA-Seq	Illumina	3G
Mayorella cantabrigiensis (Tekle lab)	Discosea	PRJNA462762	single cells	RNA-Seq	Illumina	2.9G
Pelomyxa sp.	Evosea	PRJNA380424	single cells	RNA-Seq	Illumina	1.2G	*
Mastigamoeba abducta	Evosea	PRJNA380424	whole culture	RNA-Seq	Illumina	24.2G
Rhizomastix elongata	Evosea	PRJNA380424	whole culture	RNA-Seq	Illumina	31.1G
Echinostelium bisporum	Evosea	PRJNA380424	whole culture	RNA-Seq	Illumina	2.4G
Echinosteliopsis oligospora	Evosea	PRJNA380424	single cellss	RNA-Seq	Illumina	2.5G
Clastostelium recurvatum	Evosea	PRJNA380424	whole culture	RNA-Seq	Illumina	5.8G
Flamella aegyptia	Evosea	PRJNA380424	whole culture	RNA-Seq	Illumina	2.7G
Flamella aegyptia (YT)	Evosea	PRJNA462762	whole culture	RNA-Seq	Illumina	3.2G
Acramoeba dendroidea	Evosea	PRJNA380424	whole culture	RNA-Seq	Illumina	2.6G
Grellamoeba robusta	Evosea	PRJNA380424	whole culture	RNA-Seq	Illumina	8.2G
Cavostelium apophysatum	Evosea	PRJNA380424	whole culture	RNA-Seq	Illumina	5.1G
Tychosporum acutostipes	Evosea	PRJNA380424	whole culture	RNA-Seq	Illumina	2.5G
Vermamoeba sp (CCAP1503/5)	Tubulinea	PRJNA380424	single cells	RNA-Seq	Illumina	3.6G
Vermamoeba vermiformis	Tubulinea	PRJNA380424	whole culture	RNA-Seq	Illumina	1.7G
Amoeba proteus	Tubulinea	PRJNA380424	single cells	RNA-Seq	Illumina	2.1G
Arcella intermedia	Tubulinea	PRJNA380424	unknown	RNA-Seq	Illumina	3.3G	*
Cryptodifflugia operculata	Tubulinea	PRJNA513164	unknown	RNA-Seq	Illumina	2.6G
Difflugia bryophila	Tubulinea	PRJNA380424	single cells	RNA-Seq	Illumina	16.7G	*
Nebela sp.	Tubulinea	PRJNA380424	single cells	RNA-Seq	Illumina	3.6G	*
Flabellula citata	Tubulinea	PRJNA380424	whole culture	RNA-Seq	Illumina	2G
C. minus_YT14	Discosea	PRJNA657873	single cells	RNA-Seq	Illumina	6.5G
C. minus_YT16	Discosea	PRJNA657873	single cells	RNA-Seq	Illumina	7.2G
C. minus_YT18	Discosea	PRJNA657873	single cells	RNA-Seq	Illumina	4.5G
C. minus_YT20	Discosea	PRJNA657873	single cells	RNA-Seq	Illumina	4.9G
C. minus_YT27	Discosea	PRJNA657873	single cells	RNA-Seq	Illumina	2.4G
C.minus-1	Discosea	unpublished	whole culture	Genome	Illumina	10G
C.minus-2	Discosea	unpublished	whole culture	Genome	ONP	2.4G
C.minus (single cells DNA)	Discosea	unpublished	single cells	Genome	ONP	5G
Stratorugosa tubuloviscum (single cells DNA)	Discosea	unpublished	single cells	Genome	ONP	10G
Trichosphaerium (single cells DNA)	Discosea	PRJNA248394	single cells	Genome	ONP	3.2G
A. proteus (single cells DNA)	Tubulinea	unpublished	single cells	Genome	ONP	3.4G
unpublished = Since the genome data is an on-going project unpublished realted to this study is made available in supplementary.

## Sheet: Single Cell
C. minus_YT14	C. minus_YT16	C. minus_YT18	C. minus_YT20	C. minus_YT27
Single Cell	Single Cell	Single Cell	Single Cell	Single Cell

## Sheet: Genome
C.minus-1 (Population DNA)	C.minus-2 (Population DNA)	C.minus (Single cell DNA)	Stratorugosa tubuloviscum (Single cell DNA)	Trichosphaerium (Single cell DNA)	A. proteus (Single cell DNA)	total genera shared in Genomes	Total representation
Genome	Genome	Genome	Genome	Genome	Genome	Genome	Genome
Illumina	ONP	ONP	ONP	ONP	ONP	ONP	ONP
